# Supplementary material for: Activation and Switching of Supramolecular Chemical Signals in Multi-Output Microfluidic Devices
Source: Micromachines (Basel). 2022 Oct 19;13(10):1778. doi: 10.3390/mi13101778 (PMC9611873; doi:10.3390/mi13101778)
Supplement: Supplementary file 1 [file micromachines-13-01778-s001.zip]

Archive with 1 entries (1 files):
- micromachines-1939250-supplementary.pdf
